# Supplementary material for: Genetic Analysis of SCN11A, SCN10A, and SCN9A in Familial Episodic Pain Syndrome (FEPS) in Japan and Proposal of Clinical Diagnostic Criteria
Source: Int J Mol Sci. 2024 Jun 21;25(13):6832. doi: 10.3390/ijms25136832 (PMC11241565; doi:10.3390/ijms25136832)
Supplement: Supplementary file 1 [file ijms-25-06832-s001.zip]

Archive with 1 entries (1 files):
- ijms-3013332-supplementary.pdf
